# Supplementary material for: Laser Irradiation Synthesis of AuPd Alloy with Decreased Alloying Degree for Efficient Ethanol Oxidation Reaction
Source: Materials (Basel). 2024 Apr 18;17(8):1876. doi: 10.3390/ma17081876 (PMC11052525; doi:10.3390/ma17081876)
Supplement: Supplementary file 1 [file materials-17-01876-s001.zip]

Archive with 1 entries (1 files):
- materials-2952554-supplementary.pdf
